# Supplementary material for: Methyl Jasmonate Effect on Betulinic Acid Content and Biological Properties of Extract from Senna obtusifolia Transgenic Hairy Roots
Source: Molecules. 2021 Oct 14;26(20):6208. doi: 10.3390/molecules26206208 (PMC8540613; doi:10.3390/molecules26206208)
Supplement: Supplementary file 1 [file molecules-26-06208-s001.zip]

Archive with 1 entries (1 files):
- molecules-1399267-supplementary.pdf
